# Supplementary material for: Distractor Suppression When Attention Fails: Behavioral Evidence for a Flexible Selective Attention Mechanism
Source: PLoS One. 2015 Apr 27;10(4):e0126203. doi: 10.1371/journal.pone.0126203 (PMC4411164; doi:10.1371/journal.pone.0126203)
Supplement: S1 File — Archived (.zip) file of data (in excel spreadsheets) for current experiment. (ZIP) [file pone.0126203.s002.zip]

Archive with 13 entries (12 files):
- PLOS_splithalf_blocks1through5.xlsx
- __MACOSX/
- __MACOSX/._PLOS_splithalf_blocks1through5.xlsx
- PLOS_splithalf_blocks6through10.xlsx
- __MACOSX/._PLOS_splithalf_blocks6through10.xlsx
- PLOS_splithalf_even.xlsx
- __MACOSX/._PLOS_splithalf_even.xlsx
- PLOS_splithalf_odd.xlsx
- __MACOSX/._PLOS_splithalf_odd.xlsx
- PLOS_t1Data.xlsx
- __MACOSX/._PLOS_t1Data.xlsx
- PLOS_t2Gt1.xlsx
- __MACOSX/._PLOS_t2Gt1.xlsx
