# Supplementary material for: Distractor Suppression When Attention Fails: Behavioral Evidence for a Flexible Selective Attention Mechanism
Source: PLoS One. 2015 Apr 27;10(4):e0126203. doi: 10.1371/journal.pone.0126203 (PMC4411164; doi:10.1371/journal.pone.0126203)
Supplement: S1 File — Archived (.zip) file of data (in excel spreadsheets) for current experiment. (ZIP) [file pone.0126203.s002.zip › PLOS_splithalf_blocks1through5.xlsx]

## Sheet: PLOS_splithalf_blocks1through5t
sjnum	_Pr_H_l1	_Pr_H_l2	_Pr_L_l1	_Pr_L_l2	_Ab_H_l1	_Ab_H_l2	_Ab_L_l1	_Ab_L_l2	EXCLUDED	firstAB	firstPRIME
1	0.8	0.882	0.667	1	0.846	0.615	0.722	1	0	0.278	-0.055
2	0.167	0.778	0.522	0.875	0.316	0.75	0.333	0.84	0	0.507	0.189
3	0.273	0.556	0.333	0.778	0.25	0.818	0.2	0.75	0	0.55	0.133
5	0.667	0.846	0.867	0.895	0.8	1	0.632	0.857	0	0.225	0.235
6	0.375	0.875	0.667	0.588	0.25	0.643	0.278	0.75	0	0.472	0.389
9	0.188	0.929	0.471	0.842	0.5	0.929	0.429	0.889	0	0.46	0.042
10	0.524	0.733	0.522	0.682	0.333	0.632	0.565	0.75	0	0.185	-0.043
11	0.3	1	0.56	0.913	0.474	0.889	0.625	0.913	0	0.288	-0.065
12	0.591	0.857	0.667	0.75	0.15	0.714	0.48	0.857	0	0.377	0.187
13	0.381	0.692	0.211	0.571	0.368	0.944	0.368	0.96	0	0.592	-0.157
14	0.75	0.909	0.96	1	0.739	1	1	1	0	0	-0.04
15	0.368	0.95	0.733	0.824	0.316	0.85	0.5	0.833	0	0.333	0.233
16	0.571	0.769	0.773	1	0.5	0.929	0.556	0.957	0	0.401	0.217
17	0	0.562	0.368	0.737	0.222	0.8	0.353	0.652	0	0.299	0.015
18	0.429	0.583	0.5	0.7	0.077	0.714	0.353	0.778	0	0.425	0.147
19	0.538	1	0.571	0.92	0.65	0.938	0.545	0.95	0	0.405	0.026
20	0.167	0.778	0.176	0.789	0.188	0.684	0.211	0.722	0	0.511	-0.035
21	0.565	0.842	0.783	1	0.409	0.85	0.591	0.958	0	0.367	0.192
22	0.462	1	0.611	0.867	0.4	0.929	0.647	1	0	0.353	-0.036
23	0.9	0.957	0.81	1	0.762	1	0.75	1	0	0.25	0.06
24	0.375	0.727	0.5	0.81	0.111	0.833	0.429	0.818	0	0.389	0.071
25	0.4	1	0.545	0.824	0.471	0.917	0.214	0.833	0	0.619	0.331
26	0.308	0.667	0.429	0.55	0.062	0.588	0.238	0.739	0	0.501	0.191
27	0.765	1	0.818	1	0.857	0.909	0.792	0.96	0	0.168	0.026
28	0.611	0.917	0.6	0.913	0.652	0.8	0.68	1	0	0.32	-0.08
29	0.286	0.769	0.522	0.81	0.385	0.769	0.348	0.864	0	0.516	0.174
30	0.357	0.909	0.632	0.75	0.368	0.95	0.524	0.864	0	0.34	0.108
33	0.364	0.9	0.524	0.739	0	0.833	0.579	0.882	0	0.303	-0.055
34	0.071	0.833	0.409	0.889	0.077	0.917	0.176	0.947	0	0.771	0.233
35	0.5	0.8	0.571	0.87	0.4	0.8	0.45	0.826	0	0.376	0.121
36	0.6	0.944	0.857	0.9	0.562	0.944	0.55	0.92	0	0.37	0.307
37	0.438	1	0.75	1	0.421	1	0.5	0.85	0	0.35	0.25
38	0.545	0.833	0.5	0.85	0.474	0.857	0.304	0.875	0	0.571	0.196
39	0.818	0.882	0.85	0.9	0.5	0.875	0.667	0.947	0	0.28	0.183
40	0.45	1	0.8	0.952	0.526	1	0.792	0.905	0	0.113	0.008
42	0.2	0.882	0.4	0.762	0.286	0.833	0.318	0.783	0	0.465	0.082
43	0.75	0.905	0.792	1	0.857	0.957	0.957	0.905	0	-0.052	-0.165
45	0.474	0.688	0.579	0.955	0.222	0.857	0.526	0.87	0	0.344	0.053
46	0.364	0.722	0.722	0.818	0.267	0.727	0.391	0.8	0	0.409	0.331
47	0.714	0.571	0.429	0.789	0	0.714	0.111	0.846	0	0.735	0.318
48	0.429	0.9	0.5	0.783	0.182	0.923	0.478	0.667	0	0.189	0.022
50	0.667	0.882	0.895	1	0.722	0.929	0.684	0.857	0	0.173	0.211
51	0	0.917	0.6	0.905	0	1	0.412	0.789	0	0.377	0.188
52	0.267	0.714	0.263	0.765	0.083	0.833	0.368	0.714	0	0.346	-0.105
53	0.375	0.842	0.75	0.917	0.571	0.867	0.619	0.913	0	0.294	0.131
54	0.684	1	0.947	0.81	0.733	0.857	0.571	0.87	0	0.299	0.376
55	0.583	1	0.538	0.909	0.636	0.8	0.467	0.933	0	0.466	0.071
58	0	1	0.125	0.8	0	0.938	0.067	1	0	0.933	0.058
59	0.706	1	0.739	1	0.739	0.882	0.619	0.957	0	0.338	0.12
60	0.5	0.938	0.909	0.952	0.611	0.938	0.833	1	0	0.167	0.076
61	0.286	0.727	0.667	0.895	0.643	0.667	0.571	0.85	0	0.279	0.096
4	0	NaN	0	1	NaN	1	NaN	NaN	1
7	0.4	0.462	0.412	0.944	0.273	0.692	0.158	0.8	1
8	0.75	0.75	0.9	1	1	1	0.667	1	1
31	0.913	1	0.96	0.96	0.957	1	0.96	1	1
32	0.25	0.667	0.357	0.889	0.125	0.615	0.462	0.875	1
41	0	0.571	0.5	0.571	0	0.8	0.312	0.75	1
44	0.091	0.286	0.375	0.905	0.214	0.692	0.188	0.8	1
49	0.273	0.667	0.538	0.727	0.4	0.6	0.214	0.722	1
56	0.125	0.4	0.267	0.263	0.2	0.421	0.2	0.474	1
57	0.556	0.9	0.688	0.667	0.333	0.75	0.333	0.75	1
