# Supplementary material for: Distractor Suppression When Attention Fails: Behavioral Evidence for a Flexible Selective Attention Mechanism
Source: PLoS One. 2015 Apr 27;10(4):e0126203. doi: 10.1371/journal.pone.0126203 (PMC4411164; doi:10.1371/journal.pone.0126203)
Supplement: S1 File — Archived (.zip) file of data (in excel spreadsheets) for current experiment. (ZIP) [file pone.0126203.s002.zip › PLOS_splithalf_blocks6through10.xlsx]

## Sheet: PLOS_splithalf_blocks6through10
sjnum	_Pr_H_l1	_Pr_H_l2	_Pr_L_l1	_Pr_L_l2	_Ab_H_l1	_Ab_H_l2	_Ab_L_l1	_Ab_L_l2	EXCLUDED	lastAB	last_prime
1	0.643	0.909	0.688	0.929	0.353	0.75	0.733	0.812	0	0.079	-0.045
2	0.381	0.783	0.6	0.72	0.542	0.9	0.52	0.833	0	0.313	0.08
3	0.214	0.667	0.316	0.875	0.2	0.75	0.368	0.722	0	0.354	-0.052
5	0.455	0.929	0.6	0.947	0.667	0.615	0.562	0.957	0	0.395	0.038
6	0.769	0.857	0.588	0.737	0.385	0.692	0.385	0.667	0	0.282	0.203
9	0.188	0.938	0.417	0.929	0.231	0.706	0.231	0.765	0	0.534	0.186
10	0.75	0.765	0.364	0.81	0.714	0.667	0.5	0.75	0	0.25	-0.136
11	0.455	0.762	0.583	0.783	0.5	0.7	0.652	0.826	0	0.174	-0.069
12	0.529	0.706	0.542	0.84	0.5	0.909	0.348	0.773	0	0.425	0.194
13	0.294	0.81	0.263	0.81	0.083	0.786	0.375	0.833	0	0.458	-0.112
14	0.87	1	0.958	0.96	0.696	0.947	0.88	0.958	0	0.078	0.078
15	0.615	0.929	0.417	0.818	0.4	0.7	0.438	0.895	0	0.457	-0.021
16	0.667	0.867	0.684	0.842	0.412	0.882	0.588	1	0	0.412	0.096
17	0.556	0.625	0.25	0.526	0.182	0.5	0.35	0.722	0	0.372	-0.1
18	0.364	0.636	0.455	0.769	0.3	0.7	0.312	0.75	0	0.438	0.143
19	0.316	1	0.739	0.92	0.4	1	0.609	0.913	0	0.304	0.13
20	0.235	0.938	0.357	0.81	0.353	0.647	0.353	0.714	0	0.361	0.004
21	0.5	0.947	0.565	1	0.632	0.941	0.455	0.905	0	0.45	0.11
22	0.625	0.875	0.611	0.929	0.2	1	0.412	0.812	0	0.4	0.199
23	0.8	0.958	0.789	0.955	0.65	0.958	0.609	1	0	0.391	0.18
24	0.214	0.882	0.444	0.826	0.429	0.765	0.318	0.765	0	0.447	0.126
25	0.545	0.889	0.6	0.909	0.333	0.875	0.273	0.636	0	0.363	0.327
26	0.188	0.611	0.65	0.9	0.2	0.579	0.158	0.85	0	0.692	0.492
27	0.636	0.81	0.944	1	0.7	0.952	0.818	0.905	0	0.087	0.126
28	0.739	0.947	0.667	0.84	0.583	0.909	0.75	0.875	0	0.125	-0.083
29	0.526	0.769	0.6	0.955	0.273	0.8	0.545	0.739	0	0.194	0.055
30	0.263	0.714	0.286	0.619	0.412	0.632	0.35	0.824	0	0.474	-0.064
33	0.462	1	0.5	0.933	0.308	0.882	0.5	1	0	0.5	0
34	0.429	0.562	0.2	0.8	0.231	0.769	0.4	0.846	0	0.446	-0.2
35	0.444	0.875	0.524	0.5	0.154	0.647	0.435	0.556	0	0.121	0.089
36	0.7	0.765	0.737	0.6	0.5	0.895	0.5	0.682	0	0.182	0.237
37	0.615	1	0.9	0.952	0.333	0.947	0.368	1	0	0.632	0.532
38	0.318	0.947	0.56	0.909	0.542	0.75	0.522	0.957	0	0.435	0.038
39	0.6	0.842	0.75	0.824	0.286	0.833	0.722	0.842	0	0.12	0.028
40	0.647	1	0.87	1	0.7	0.952	0.727	0.957	0	0.23	0.143
42	0.062	0.8	0.118	0.722	0.25	0.733	0.25	0.87	0	0.62	-0.132
43	0.909	0.875	0.87	1	0.909	0.957	0.92	0.957	0	0.037	-0.05
45	0.45	0.789	0.864	0.783	0.333	0.938	0.545	0.667	0	0.122	0.319
46	0.333	0.909	0.4	0.722	0.308	0.571	0.75	0.75	0	0	-0.35
47	0	0.714	0.333	0.75	0.125	0.583	0.4	0.875	0	0.475	-0.067
48	0.2	0.941	0.696	0.957	0.471	1	0.583	0.826	0	0.243	0.113
50	1	0.944	0.933	1	0.714	0.9	0.8	1	0	0.2	0.133
51	0	0.8	0.294	0.75	0	1	0.5	0.769	0	0.269	-0.206
52	0.5	0.857	0.412	0.882	0.056	0.571	0.267	0.588	0	0.321	0.145
53	0.706	0.889	0.706	0.737	0.353	0.765	0.647	0.9	0	0.253	0.059
54	0.526	0.778	0.81	0.842	0.5	0.9	0.562	0.95	0	0.388	0.248
55	0.533	0.944	0.667	0.765	0.455	1	0.647	1	0	0.353	0.02
58	0.125	0.867	0.056	0.778	0	0.889	0.333	0.889	0	0.556	-0.277
59	0.833	0.905	0.81	0.87	0.737	1	0.75	0.952	0	0.202	0.06
60	0.55	1	0.957	0.958	0.611	0.929	0.81	1	0	0.19	0.147
61	0.3	0.909	0.474	0.789	0.308	0.812	0.579	0.941	0	0.362	-0.105
4	1	NaN	0.5	NaN	0	0.5	NaN	NaN	1
7	0.25	0.5	0.412	0.714	0.091	0.765	0.2	0.722	1
8	1	1	0.429	1	1	0.833	0.833	1	1
31	0.87	1	0.958	1	0.958	0.958	1	0.96	1
32	0.364	0.7	0.4	0.889	0	0.889	0.357	0.7	1
41	0.5	0.6	0.083	0.308	0.4	0.571	0.286	0.643	1
44	0.333	0.5	0.182	0.545	0.222	0.556	0.25	0.917	1
49	0.2	0.667	0.333	0.778	0	0.75	0.154	0.857	1
56	0.231	0.375	0.316	0.647	0.125	0.357	0.467	0.4	1
57	0.3	0.8	0.5	0.529	0.2	0.6	0.357	0.875	1
