# Supplementary material for: Distractor Suppression When Attention Fails: Behavioral Evidence for a Flexible Selective Attention Mechanism
Source: PLoS One. 2015 Apr 27;10(4):e0126203. doi: 10.1371/journal.pone.0126203 (PMC4411164; doi:10.1371/journal.pone.0126203)
Supplement: S1 File — Archived (.zip) file of data (in excel spreadsheets) for current experiment. (ZIP) [file pone.0126203.s002.zip › PLOS_splithalf_even.xlsx]

## Sheet: even-allbt2Gt1.txt
sjnum	_Pr_H_l1	_Pr_H_l2	_Pr_L_l1	_Pr_L_l2	_Ab_H_l1	_Ab_H_l2	_Ab_L_l1	_Ab_L_l2	EXCLUDED		evenAB	evenPrime
1	0.733	0.867	0.643	0.933	0.75	0.417	0.688	0.812	0		0.124	-0.045
2	0.2	0.762	0.536	0.909	0.435	0.833	0.32	0.789	0		0.469	0.216
3	0.182	0.667	0.25	0.778	0.222	0.733	0.389	0.867	0		0.478	-0.139
5	0.692	0.941	0.947	0.913	0.667	0.8	0.714	0.875	0		0.161	0.233
6	0.308	0.867	0.588	0.667	0.429	0.769	0.4	0.8	0		0.4	0.188
9	0.3	0.929	0.364	0.957	0.273	0.917	0.286	0.882	0		0.596	0.078
10	0.5	0.857	0.368	0.737	0.3	0.591	0.545	0.781	0		0.236	-0.177
11	0.409	1	0.65	0.737	0.579	0.882	0.708	0.808	0		0.1	-0.058
12	0.6	0.714	0.562	0.8	0.353	0.789	0.48	0.792	0		0.312	0.082
13	0.412	0.571	0.118	0.765	0.267	0.923	0.35	0.889	0		0.539	-0.232
14	0.87	0.955	0.95	0.969	0.682	0.952	0.95	0.958	0		0.008	0
15	0.478	0.957	0.308	0.778	0.312	0.846	0.235	0.909	0		0.674	0.073
16	0.5	0.762	0.667	0.905	0.389	0.929	0.667	1	0		0.333	0
17	0.286	0.667	0.158	0.727	0.2	0.727	0.421	0.526	0		0.105	-0.263
18	0.5	0.538	0.4	0.8	0.25	0.643	0.235	0.737	0		0.502	0.165
19	0.533	1	0.5	0.96	0.5	0.947	0.636	0.913	0		0.277	-0.136
20	0.174	0.833	0.167	0.929	0.118	0.684	0.3	0.818	0		0.518	-0.133
21	0.462	0.85	0.609	1	0.412	0.875	0.391	0.952	0		0.561	0.218
22	0.417	1	0.739	0.889	0.429	1	0.632	0.923	0		0.291	0.107
23	0.882	1	0.737	0.96	0.667	1	0.583	1	0		0.417	0.154
24	0.353	0.846	0.474	0.783	0.333	0.85	0.4	0.875	0		0.475	0.074
25	0.5	0.929	0.625	0.944	0.471	0.727	0.125	0.636	0		0.511	0.5
26	0.308	0.647	0.48	0.762	0	0.688	0.158	0.909	0		0.751	0.322
27	0.647	0.917	0.909	1	0.684	0.9	0.826	0.96	0		0.134	0.083
28	0.55	1	0.545	0.826	0.63	0.885	0.696	0.963	0		0.267	-0.151
29	0.529	0.818	0.607	0.92	0.417	0.667	0.458	0.895	0		0.437	0.149
30	0.333	0.789	0.421	0.714	0.55	0.762	0.524	0.857	0		0.333	-0.103
33	0.455	0.909	0.5	0.81	0.167	0.812	0.565	0.909	0		0.344	-0.065
34	0.375	0.667	0.25	0.895	0.071	0.818	0.438	0.889	0		0.451	-0.188
35	0.417	0.923	0.773	0.741	0.267	0.444	0.375	0.75	0		0.375	0.398
36	0.562	0.889	0.842	0.75	0.632	1	0.619	0.808	0		0.189	0.223
37	0.636	1	0.818	0.947	0.35	0.938	0.556	0.85	0		0.294	0.262
38	0.429	1	0.52	0.85	0.5	0.727	0.571	0.913	0		0.342	-0.051
39	0.643	0.833	0.75	0.842	0.385	0.895	0.562	0.867	0		0.305	0.188
40	0.5	1	0.778	1	0.6	0.952	0.818	0.909	0		0.091	-0.04
42	0.095	0.824	0.211	0.706	0.167	0.812	0.2	0.727	0		0.527	0.011
43	0.833	0.947	0.846	1	0.95	1	0.909	0.96	0		0.051	-0.063
45	0.474	0.667	0.8	0.821	0.235	0.947	0.579	0.857	0		0.278	0.221
46	0.3	0.882	0.5	0.611	0.111	0.533	0.583	0.708	0		0.125	-0.083
47	0.571	0.556	0.4	0.688	0.2	0.625	0.182	0.875	0		0.693	0.218
48	0.167	0.824	0.625	0.875	0.385	1	0.519	0.783	0		0.264	0.106
50	0.875	0.947	0.938	1	0.636	0.875	0.81	0.882	0		0.072	0.128
51	0	0.875	0.467	0.818	0	1	0.429	0.733	0		0.304	0.038
52	0.385	0.706	0.3	0.8	0.095	0.714	0.385	0.556	0		0.171	-0.085
53	0.556	0.885	0.684	0.826	0.5	0.882	0.579	0.8	0		0.221	0.105
54	0.625	0.882	0.875	0.818	0.611	0.826	0.471	0.933	0		0.462	0.404
55	0.7	1	0.739	0.85	0.5	0.909	0.6	0.933	0		0.333	0.139
58	0.1	0.941	0	0.765	0	0.857	0.2	0.941	0		0.741	-0.2
59	0.875	0.941	0.68	0.923	0.765	0.867	0.632	1	0		0.368	0.048
60	0.458	0.933	0.905	0.966	0.562	0.882	0.769	1	0		0.231	0.136
61	0.5	0.727	0.526	0.857	0.467	0.733	0.591	0.941	0		0.35	-0.065
4	NaN	NaN	0.5	1	NaN	0.667	NaN	NaN	1
7	0.308	0.462	0.5	0.867	0.111	0.625	0.188	0.778	1
8	0.75	0.8	0.667	1	1	1	0.667	1	1
31	0.846	1	0.966	0.958	0.95	0.962	1	0.966	1
32	0.444	0.625	0.385	0.667	0.1	0.75	0.286	0.857	1
41	0.4	0.5	0.538	0.4	0	0.857	0.143	0.571	1
44	0.286	0.333	0.235	0.824	0.125	0.769	0.2	0.769	1
49	0.375	0.625	0.538	0.636	0	0.714	0.1	0.846	1
56	0.176	0.308	0.353	0.5	0.2	0.214	0.167	0.391	1
57	0.455	0.8	0.5	0.688	0.286	0.636	0.182	0.833	1
