# Supplementary material for: Distractor Suppression When Attention Fails: Behavioral Evidence for a Flexible Selective Attention Mechanism
Source: PLoS One. 2015 Apr 27;10(4):e0126203. doi: 10.1371/journal.pone.0126203 (PMC4411164; doi:10.1371/journal.pone.0126203)
Supplement: S1 File — Archived (.zip) file of data (in excel spreadsheets) for current experiment. (ZIP) [file pone.0126203.s002.zip › PLOS_splithalf_odd.xlsx]

## Sheet: odd-allbt2Gt1.txt
sjnum	_Pr_H_l1	_Pr_H_l2	_Pr_L_l1	_Pr_L_l2	_Ab_H_l1	_Ab_H_l2	_Ab_L_l1	_Ab_L_l2	EXCLUDED		oddAb	oddPrime
1	0.714	0.923	0.7	1	0.357	0.923	0.765	1	0		0.235	-0.065
2	0.368	0.8	0.6	0.704	0.45	0.833	0.542	0.867	0		0.325	0.058
3	0.286	0.583	0.364	0.875	0.25	0.833	0.19	0.6	0		0.41	0.174
5	0.462	0.8	0.364	0.933	0.769	0.846	0.524	0.95	0		0.426	-0.16
6	0.75	0.867	0.667	0.667	0.2	0.571	0.286	0.5	0		0.214	0.381
9	0	0.938	0.5	0.7	0.4	0.737	0.4	0.778	0		0.378	0.1
10	0.733	0.667	0.5	0.75	0.591	0.733	0.522	0.688	0		0.166	-0.022
11	0.35	0.762	0.517	0.926	0.375	0.714	0.565	0.95	0		0.385	-0.048
12	0.526	0.882	0.621	0.792	0.286	0.833	0.348	0.842	0		0.494	0.273
13	0.286	0.9	0.333	0.667	0.25	0.842	0.4	0.92	0		0.52	-0.067
14	0.75	0.947	0.966	1	0.75	1	0.933	1	0		0.067	0.033
15	0.444	0.909	0.857	0.842	0.385	0.765	0.706	0.8	0		0.094	0.151
16	0.692	1	0.783	0.95	0.538	0.882	0.471	0.955	0		0.484	0.312
17	0.3	0.444	0.45	0.5	0.2	0.556	0.278	0.818	0		0.54	0.172
18	0.333	0.7	0.5	0.692	0.133	0.8	0.438	0.818	0		0.38	0.062
19	0.294	1	0.85	0.88	0.615	1	0.522	0.95	0		0.428	0.328
20	0.25	0.875	0.316	0.731	0.438	0.647	0.25	0.588	0		0.338	0.066
21	0.647	0.944	0.739	1	0.583	0.905	0.667	0.917	0		0.25	0.072
22	0.667	0.917	0.385	0.909	0.182	0.944	0.4	0.895	0		0.495	-0.015
23	0.826	0.931	0.857	1	0.75	0.95	0.789	1	0		0.211	0.068
24	0.231	0.8	0.474	0.857	0.176	0.733	0.348	0.667	0		0.319	0.126
25	0.467	1	0.5	0.7	0.333	1	0.294	0.833	0		0.539	0.206
26	0.188	0.625	0.625	0.684	0.25	0.5	0.238	0.667	0		0.429	0.387
27	0.727	0.9	0.833	1	0.864	0.957	0.783	0.905	0		0.122	0.05
28	0.81	0.864	0.704	0.92	0.6	0.81	0.731	0.905	0		0.174	-0.027
29	0.312	0.733	0.5	0.833	0.25	0.875	0.429	0.731	0		0.302	0.071
30	0.278	0.882	0.476	0.667	0.188	0.833	0.35	0.833	0		0.483	0.126
33	0.385	1	0.522	0.824	0.188	0.923	0.5	1	0		0.5	0.022
34	0.083	0.688	0.381	0.786	0.25	0.857	0.125	0.929	0		0.804	0.256
35	0.538	0.778	0.3	0.625	0.308	0.833	0.481	0.667	0		0.186	-0.181
36	0.714	0.824	0.762	0.75	0.364	0.864	0.421	0.81	0		0.389	0.341
37	0.444	1	0.833	1	0.429	1	0.316	1	0		0.684	0.517
38	0.438	0.818	0.55	0.909	0.524	0.895	0.28	0.917	0		0.637	0.27
39	0.75	0.889	0.85	0.889	0.385	0.778	0.783	0.913	0		0.13	0.067
40	0.579	1	0.867	0.952	0.632	1	0.708	0.955	0		0.247	0.159
42	0.2	0.867	0.333	0.773	0.333	0.765	0.348	0.917	0		0.569	-0.015
43	0.833	0.846	0.81	1	0.826	0.905	0.962	0.895	0		-0.067	-0.152
45	0.45	0.8	0.667	0.941	0.316	0.833	0.5	0.692	0		0.192	0.167
46	0.4	0.667	0.6	0.909	0.368	0.8	0.526	0.875	0		0.349	0.074
47	0.143	0.75	0.357	0.842	0	0.636	0.235	0.846	0		0.611	0.122
48	0.438	1	0.571	0.864	0.333	0.941	0.55	0.714	0		0.164	0.021
50	0.765	0.875	0.889	1	0.9	1	0.615	0.952	0		0.337	0.274
51	0	0.889	0.455	0.867	0	1	0.5	0.824	0		0.324	-0.045
52	0.375	0.909	0.375	0.833	0	0.722	0.286	0.75	0		0.464	0.089
53	0.533	0.818	0.778	0.85	0.412	0.733	0.684	1	0		0.316	0.094
54	0.591	0.867	0.875	0.833	0.615	0.944	0.65	0.893	0		0.243	0.225
55	0.471	0.933	0.25	0.842	0.562	0.882	0.545	1	0		0.455	-0.295
58	0.077	0.941	0.176	0.812	0	1	0.217	0.952	0		0.735	-0.041
59	0.684	0.95	0.895	0.944	0.72	1	0.727	0.913	0		0.186	0.168
60	0.625	1	0.958	0.938	0.65	1	0.895	1	0		0.105	0.063
61	0.143	0.909	0.619	0.824	0.5	0.769	0.556	0.85	0		0.294	0.063
4	0.5	NaN	0	NaN	0	NaN	NaN	NaN	1
7	0.357	0.5	0.35	0.824	0.231	0.857	0.167	0.727	1
8	1	1	0.75	1	1	0.8	0.778	1	1
31	0.95	1	0.95	1	0.963	1	0.958	1	1
32	0.2	0.727	0.364	1	0	0.7	0.538	0.727	1
41	0.091	0.636	0.133	0.5	0.4	0.4	0.438	0.812	1
44	0.1	0.385	0.4	0.733	0.267	0.444	0.222	0.929	1
49	0.125	0.714	0.333	0.889	0.286	0.571	0.235	0.737	1
56	0.167	0.462	0.235	0.4	0.125	0.526	0.444	0.545	1
57	0.375	0.9	0.688	0.5	0.25	0.727	0.444	0.778	1
