# Supplementary material for: Distractor Suppression When Attention Fails: Behavioral Evidence for a Flexible Selective Attention Mechanism
Source: PLoS One. 2015 Apr 27;10(4):e0126203. doi: 10.1371/journal.pone.0126203 (PMC4411164; doi:10.1371/journal.pone.0126203)
Supplement: S1 File — Archived (.zip) file of data (in excel spreadsheets) for current experiment. (ZIP) [file pone.0126203.s002.zip › PLOS_t1Data.xlsx]

## Sheet: PLOS_t1Data.txt
sjnum	_Pr_H_l1	_Pr_H_l2	_Pr_L_l1	_Pr_L_l2	_Ab_H_l1	_Ab_H_l2	_Ab_L_l1	_Ab_L_l2	EXCLUDED
1	0.58	0.56	0.68	0.62	0.6	0.5	0.66	0.56	0
2	0.78	0.82	0.96	0.98	0.86	0.72	0.98	0.98	0
3	0.5	0.36	0.68	0.68	0.34	0.54	0.78	0.6	0
5	0.52	0.54	0.6	0.76	0.44	0.56	0.7	0.88	0
6	0.58	0.6	0.58	0.72	0.58	0.54	0.62	0.56	0
9	0.64	0.6	0.58	0.66	0.42	0.62	0.68	0.7	0
10	0.66	0.64	0.9	0.86	0.64	0.74	0.9	0.96	0
11	0.84	0.84	0.98	0.92	0.7	0.76	0.94	0.92	0
12	0.78	0.76	0.9	0.98	0.76	0.86	0.96	0.86	0
13	0.76	0.68	0.76	0.7	0.62	0.64	0.7	0.86	0
14	0.94	0.82	0.98	1	0.92	0.78	1	0.96	0
15	0.64	0.68	0.54	0.56	0.58	0.6	0.68	0.74	0
16	0.46	0.56	0.82	0.82	0.62	0.62	0.7	0.8	0
17	0.34	0.48	0.78	0.76	0.4	0.4	0.74	0.82	0
18	0.5	0.46	0.42	0.46	0.46	0.48	0.66	0.6	0
19	0.64	0.76	0.88	1	0.7	0.62	0.9	0.86	0
20	0.7	0.68	0.62	0.8	0.66	0.72	0.72	0.78	0
21	0.86	0.76	0.92	0.9	0.82	0.74	0.88	0.9	0
22	0.42	0.46	0.72	0.58	0.5	0.46	0.68	0.64	0
23	0.8	0.94	0.8	0.84	0.82	0.88	0.86	0.94	0
24	0.6	0.56	0.76	0.88	0.64	0.7	0.86	0.78	0
25	0.42	0.48	0.52	0.56	0.64	0.56	0.5	0.46	0
26	0.58	0.66	0.82	0.8	0.62	0.72	0.8	0.86	0
27	0.78	0.88	0.8	0.82	0.82	0.86	0.92	0.92	0
28	0.82	0.86	0.98	0.96	0.94	0.94	0.98	0.96	0
29	0.66	0.52	0.96	0.86	0.48	0.56	0.9	0.9	0
30	0.66	0.72	0.8	0.82	0.72	0.78	0.82	0.78	0
33	0.48	0.44	0.82	0.76	0.44	0.58	0.74	0.7	0
34	0.56	0.56	0.74	0.66	0.52	0.5	0.64	0.64	0
35	0.5	0.62	0.84	0.86	0.56	0.54	0.86	0.82	0
36	0.6	0.7	0.8	0.8	0.6	0.74	0.8	0.94	0
37	0.58	0.46	0.8	0.86	0.68	0.62	0.74	0.8	0
38	0.88	0.74	0.9	0.84	0.86	0.82	0.92	0.94	0
39	0.52	0.72	0.8	0.74	0.52	0.56	0.78	0.76	0
40	0.74	0.8	0.96	0.82	0.78	0.8	0.92	0.88	0
42	0.62	0.64	0.74	0.78	0.6	0.66	0.76	0.92	0
43	0.84	0.9	0.94	1	0.86	0.92	0.96	0.88	0
45	0.78	0.7	0.82	0.9	0.72	0.74	0.82	0.94	0
46	0.4	0.58	0.76	0.8	0.56	0.5	0.86	0.8	0
47	0.28	0.42	0.58	0.7	0.28	0.38	0.56	0.58	0
48	0.68	0.74	0.9	0.92	0.56	0.58	0.94	0.88	0
50	0.5	0.7	0.68	0.64	0.64	0.48	0.68	0.76	0
51	0.34	0.34	0.74	0.74	0.34	0.36	0.66	0.64	0
52	0.58	0.56	0.72	0.68	0.6	0.64	0.68	0.76	0
53	0.66	0.74	0.74	0.86	0.62	0.64	0.76	0.86	0
54	0.76	0.64	0.8	0.8	0.62	0.82	0.74	0.86	0
55	0.54	0.68	0.62	0.78	0.44	0.56	0.64	0.62	0
58	0.46	0.68	0.68	0.66	0.58	0.68	0.66	0.76	0
59	0.7	0.74	0.88	0.88	0.84	0.68	0.82	0.88	0
60	0.8	0.6	0.9	0.9	0.72	0.6	0.9	0.92	0
61	0.48	0.44	0.8	0.76	0.54	0.56	0.8	0.74	0
4	0.04	0	0.06	0.04	0.04	0.06	0	0	1
7	0.54	0.58	0.68	0.64	0.44	0.6	0.68	0.76	1
8	0.12	0.12	0.34	0.34	0.1	0.16	0.3	0.38	1
31	0.92	0.92	0.98	1	0.94	0.96	0.98	1	1
32	0.38	0.38	0.48	0.36	0.38	0.44	0.54	0.36	1
41	0.32	0.34	0.56	0.54	0.3	0.24	0.6	0.6	1
44	0.34	0.44	0.54	0.64	0.46	0.44	0.48	0.54	1
49	0.32	0.3	0.38	0.4	0.26	0.28	0.54	0.64	1
56	0.58	0.52	0.68	0.72	0.62	0.66	0.6	0.68	1
57	0.38	0.4	0.64	0.64	0.22	0.44	0.58	0.72	1
