# Supplementary material for: Distractor Suppression When Attention Fails: Behavioral Evidence for a Flexible Selective Attention Mechanism
Source: PLoS One. 2015 Apr 27;10(4):e0126203. doi: 10.1371/journal.pone.0126203 (PMC4411164; doi:10.1371/journal.pone.0126203)
Supplement: S1 File — Archived (.zip) file of data (in excel spreadsheets) for current experiment. (ZIP) [file pone.0126203.s002.zip › PLOS_t2Gt1.xlsx]

## Sheet: PLOS_t2Gt1.txt
sjnum	_Pr_H_l1	_Pr_H_l2	_Pr_L_l1	_Pr_L_l2	_Ab_H_l1	_Ab_H_l2	_Ab_L_l1	_Ab_L_l2	EXCLUDED
1	0.724	0.893	0.676	0.968	0.567	0.68	0.727	0.893	0
2	0.282	0.78	0.562	0.796	0.442	0.833	0.429	0.837	0
3	0.24	0.611	0.324	0.824	0.235	0.778	0.282	0.733	0
5	0.577	0.889	0.733	0.921	0.727	0.821	0.6	0.909	0
6	0.552	0.867	0.621	0.667	0.31	0.667	0.323	0.714	0
9	0.188	0.933	0.448	0.879	0.333	0.806	0.353	0.829	0
10	0.606	0.75	0.444	0.744	0.5	0.649	0.533	0.75	0
11	0.381	0.881	0.571	0.848	0.486	0.789	0.638	0.87	0
12	0.564	0.789	0.6	0.796	0.316	0.814	0.417	0.814	0
13	0.342	0.765	0.237	0.714	0.258	0.875	0.371	0.907	0
14	0.809	0.951	0.959	0.98	0.717	0.974	0.94	0.979	0
15	0.469	0.941	0.593	0.821	0.345	0.8	0.471	0.865	0
16	0.609	0.821	0.732	0.927	0.452	0.903	0.571	0.975	0
17	0.294	0.583	0.308	0.632	0.2	0.65	0.351	0.683	0
18	0.4	0.609	0.476	0.739	0.174	0.708	0.333	0.767	0
19	0.406	1	0.659	0.92	0.543	0.968	0.578	0.93	0
20	0.2	0.853	0.258	0.8	0.273	0.667	0.278	0.718	0
21	0.535	0.895	0.674	1	0.512	0.892	0.523	0.933	0
22	0.524	0.957	0.611	0.897	0.32	0.957	0.529	0.906	0
23	0.85	0.957	0.8	0.976	0.707	0.977	0.674	1	0
24	0.3	0.821	0.474	0.818	0.25	0.8	0.372	0.795	0
25	0.476	0.958	0.577	0.857	0.406	0.893	0.24	0.739	0
26	0.241	0.636	0.537	0.725	0.129	0.583	0.2	0.791	0
27	0.692	0.909	0.875	1	0.78	0.93	0.804	0.935	0
28	0.683	0.93	0.633	0.875	0.617	0.851	0.714	0.938	0
29	0.424	0.769	0.562	0.884	0.333	0.786	0.444	0.8	0
30	0.303	0.833	0.45	0.683	0.389	0.795	0.439	0.846	0
33	0.417	0.955	0.512	0.816	0.182	0.862	0.541	0.943	0
34	0.25	0.679	0.324	0.848	0.154	0.84	0.281	0.906	0
35	0.48	0.839	0.548	0.698	0.286	0.704	0.442	0.707	0
36	0.633	0.857	0.8	0.75	0.533	0.919	0.525	0.809	0
37	0.517	1	0.825	0.977	0.382	0.968	0.432	0.925	0
38	0.432	0.892	0.533	0.881	0.512	0.805	0.413	0.915	0
39	0.692	0.861	0.8	0.865	0.385	0.857	0.692	0.895	0
40	0.541	1	0.833	0.976	0.615	0.975	0.761	0.932	0
42	0.129	0.844	0.27	0.744	0.267	0.788	0.289	0.826	0
43	0.833	0.889	0.83	1	0.884	0.957	0.938	0.932	0
45	0.462	0.743	0.732	0.867	0.278	0.892	0.537	0.766	0
46	0.35	0.793	0.553	0.775	0.286	0.64	0.558	0.775	0
47	0.357	0.667	0.379	0.771	0.071	0.632	0.214	0.862	0
48	0.294	0.919	0.6	0.87	0.357	0.966	0.532	0.75	0
50	0.8	0.914	0.912	1	0.719	0.917	0.735	0.921	0
51	0	0.882	0.459	0.838	0	1	0.455	0.781	0
52	0.379	0.786	0.333	0.824	0.067	0.719	0.324	0.658	0
53	0.545	0.865	0.73	0.837	0.452	0.812	0.632	0.907	0
54	0.605	0.875	0.875	0.825	0.613	0.878	0.568	0.907	0
55	0.556	0.971	0.613	0.846	0.545	0.893	0.562	0.968	0
58	0.087	0.941	0.088	0.788	0	0.912	0.212	0.947	0
59	0.771	0.946	0.773	0.932	0.738	0.941	0.683	0.955	0
60	0.525	0.967	0.933	0.956	0.611	0.933	0.822	1	0
61	0.292	0.818	0.575	0.842	0.481	0.75	0.575	0.892	0
4	0.5	NaN	0.333	1	0	0.667	NaN	NaN	1
7	0.333	0.483	0.412	0.844	0.182	0.733	0.176	0.763	1
8	0.833	0.833	0.706	1	1	0.875	0.733	1	1
31	0.891	1	0.959	0.98	0.957	0.979	0.98	0.98	1
32	0.316	0.684	0.375	0.889	0.053	0.727	0.407	0.778	1
41	0.188	0.588	0.321	0.444	0.133	0.667	0.3	0.7	1
44	0.176	0.364	0.296	0.781	0.217	0.636	0.208	0.852	1
49	0.25	0.667	0.474	0.75	0.154	0.643	0.185	0.781	1
56	0.172	0.385	0.294	0.444	0.161	0.394	0.333	0.441	1
57	0.421	0.85	0.594	0.594	0.273	0.682	0.345	0.806	1
